# Supplementary material for: Suppression of Spotted Wing Drosophila, Drosophila suzukii (Matsumura), in Raspberry Using the Sterile Insect Technique
Source: Insects. 2025 Jul 31;16(8):791. doi: 10.3390/insects16080791 (PMC12386905; doi:10.3390/insects16080791)
Supplement: Supplementary file 1 [file insects-16-00791-s001.zip]

Archive with 1 entries (1 files):
- insects-3608974-supplementary.pdf
